# Supplementary material for: Paradigmatic De Novo GRIN1 Variants Recapitulate Pathophysiological Mechanisms Underlying GRIN1-Related Disorder Clinical Spectrum
Source: Int J Mol Sci. 2021 Nov 23;22(23):12656. doi: 10.3390/ijms222312656 (PMC8657601; doi:10.3390/ijms222312656)
Supplement: Supplementary file 1 [file ijms-22-12656-s001.zip]

Archive with 1 entries (1 files):
- ijms-1430181-supplementary.pdf
